# Supplementary material for: The Role of Mycoplasma bovirhinis in the Development of Singular and Concomitant Respiratory Infections in Dairy Calves from Southern Brazil
Source: Pathogens. 2024 Jan 26;13(2):114. doi: 10.3390/pathogens13020114 (PMC10892079; doi:10.3390/pathogens13020114)
Supplement: Supplementary file 1 [file pathogens-13-00114-s001.zip]

Archive with 1 entries (1 files):
- pathogens-2826321-supplementary.pdf
